# Supplementary material for: Synthesis and Anticancer Evaluation of Novel 7-Aza-Coumarine-3-Carboxamides
Source: Int J Mol Sci. 2023 Jun 9;24(12):9927. doi: 10.3390/ijms24129927 (PMC10298512; doi:10.3390/ijms24129927)
Supplement: Supplementary file 1 [file ijms-24-09927-s001.zip]

Archive with 1 entries (1 files):
- ijms-2437746-supplementary.pdf
